# Supplementary material for: Lignin-Derived Syringol and Acetosyringone from Palm Bunch Using Heterogeneous Oxidative Depolymerization over Mixed Metal Oxide Catalysts under Microwave Heating
Source: Molecules. 2021 Dec 8;26(24):7444. doi: 10.3390/molecules26247444 (PMC8707958; doi:10.3390/molecules26247444)
Supplement: Supplementary file 1 [file molecules-26-07444-s001.zip]

Archive with 1 entries (1 files):
- molecules-1409819-supplementary.pdf
